# Supplementary material for: Effect of maternal age on ATP content and distribution of mitochondria in bovine oocytes
Source: PLoS One. 2024 Apr 18;19(4):e0302444. doi: 10.1371/journal.pone.0302444 (PMC11025864; doi:10.1371/journal.pone.0302444)
Supplement: S1 Data — (XLSX) [file pone.0302444.s001.xlsx]

## Sheet: MA_Data
Group	Rep	Animal #	Oocyte#	Grade	REVGRADE	Treatment	OocyteNumber	Maturation	MATURE	Total Str	ClplusMi	MiTot	PropMiTot	AsinPropMiTot	MiPp	PropMiPp	AsinPropMiPp	MiCn	PropMiCn	AsinPropMiCN	MiTotVol	MiPpVol	MiCnVol	MiTotInt	MiPpInt	MiCnInt	MiTotVox	MiPpVox	MiCnVox	ClTot	PropClTot	AsinPropClTot	ClPp	PropClPp	AsinPropClPp	ClCn	PropClCn	AsinPropClCn	ClTotVol	ClPpVol	ClCnVol	ClTotInt	ClPpInt	ClCnInt	ClTotVox	ClPpVox	ClCnVox	Total	Pp
1	1	184	1	E1	EXP	MS	MA1	M1	INT	1758	1728	1667	0.964699	1.3043	835	0.5009	0.524638	832	0.4991	0.52256	0.51	0.49	0.53	1128.4	1150.5	1106.2	241.2	232.5	249.9	61	0.0353009	0.0353083	23	0.377049	0.386608	38	0.622951	0.672509	7.4	5.1	8.8	1317.8	1259.5	1353.1	3673.9	2529.7	4366.5	91	29
1	1	184	2	E1	EXP	MS	MA2	?	?	1853	1528	1437	0.940445	1.22394	654	0.455115	0.472501	783	0.544885	0.576252	0.46	0.12	0.74	964.2	992.9	940.2	216.4	57.3	349.2	91	0.059555	0.0595902	70	0.769231	0.877636	21	0.230769	0.232868	4.1	4.3	3.5	981.9	1004.8	905.6	2049.4	2137.9	1754.1	99	79
1	1	7	1	E1	EXP	MS	MA10	M1	INT	764	731	658	0.900137	1.12008	428	0.650456	0.708185	230	0.349544	0.357084	1.2	1.05	1.6	744	784.6	668.5	586.5	497.1	752.9	73	0.0998632	0.10003	54	0.739726	0.832663	19	0.260274	0.263306	6.3	6.5	5.8	918.8	979.5	746.2	3140.4	3233.2	2876.8	106	77
1	1	7	2	E2	EXP	MS	MA11	M1	INT	1838	1676	1408	0.840095	0.997459	450	0.319602	0.32531	958	0.680398	0.748305	1.2	1.3	1.1	1389.8	1524.2	1326.7	555.3	597.1	535.6	268	0.159905	0.160594	111	0.414179	0.427041	157	0.585821	0.625893	7.9	9.8	6.7	1408.9	1426.7	1396.4	3954.8	4859.7	3315.1	430	203
1	1	7	4	E3	EXP	MS	MA12	M1	INT	1150	1047	893	0.852913	1.02154	715	0.800672	0.928416	178	0.199328	0.200672	1.2	1.1	1.3	1502.9	1534.5	1375.8	556.5	548.9	587.2	154	0.147087	0.147623	125	0.811688	0.947037	29	0.188312	0.189443	8.8	9.1	7.9	1604.5	1631.1	1489.7	4407.4	4510.5	3962.9	257	209
1	1	7	6	C3	COMP	MS	MA13	GVBD	INT	1115	1051	920	0.875357	1.06617	605	0.657609	0.71764	315	0.342391	0.349461	1.04	0.99	1.15	546.3	546.5	545.9	486.7	461.9	534.8	131	0.124643	0.124968	96	0.732824	0.822464	35	0.267176	0.270461	6.9	7.1	6.6	563.3	562.5	565.3	3463.8	3521.2	3306.2	195	146
1	1	7	7	C3	COMP	MS	MA14	GVBD	INT	1969	1886	1658	0.879109	1.07399	881	0.531363	0.560209	777	0.468637	0.487747	0.93	0.94	0.92	841.05	851.02	829.8	434.1	439.7	427.9	228	0.120891	0.121187	129	0.565789	0.60139	99	0.434211	0.449162	6.2	6.5	5.8	878.6	881.3	875.1	3083.2	3249.5	2866.5	311	182
1	1	11	1	E1	EXP	MS	MA26	M1	INT	2104	2052	1844	0.898635	1.11665	763	0.413774	0.426596	1081	0.586226	0.626392	0.78	0.84	0.73	1471.9	1408.2	1516.9	368.1	399.3	346.1	208	0.101365	0.101539	105	0.504808	0.529159	103	0.495192	0.518056	5.4	5.3	5.6	1398.4	1347.3	1450.6	2714.6	2627.5	2803.4	260	130
1	1	11	3	E1	EXP	MS	MA28	M2	MAT	1669	1568	1376	0.877551	1.07073	702	0.510174	0.535388	674	0.489826	0.51189	0.9	0.86	0.96	1284.5	1301.1	1267.1	424.9	405	445.6	192	0.122449	0.122757	90	0.46875	0.487875	102	0.53125	0.560075	7.4	7.9	6.9	1458.9	1488.4	1433	3668.1	3904.6	3459.4	293	145
1	1	11	4	E1	EXP	MS	MA29	M1	INT	1010	947	814	0.859556	1.0344	449	0.551597	0.584278	365	0.448403	0.464978	1.41	1.44	1.4	601.3	517.5	704.4	661.4	680.9	637.3	133	0.140444	0.140909	53	0.398496	0.409877	80	0.601504	0.645382	7.3	6.7	7.7	706.4	579.9	790.2	3643.9	3328.9	3852.5	196	73
1	1	11	5	E1	EXP	MS	MA30	M2	MAT	1846	1752	1555	0.887557	1.09202	640	0.411576	0.424182	915	0.588424	0.629109	1.02	0.85	1.13	879.6	798.7	936.3	483.5	403.4	539.6	197	0.112443	0.112681	66	0.335025	0.341632	131	0.664975	0.72746	7.1	6.2	7.6	1008.7	1857.1	1032.3	3543.3	3045.3	3794.2	291	90
1	1	11	6	E1	EXP	MS	MA31	M1	INT	2632	2518	2253	0.894758	1.10789	943	0.418553	0.431852	1310	0.581447	0.620506	0.78	0.89	0.7	1151.3	1104.8	405.6	370.9	424.2	332.6	265	0.105242	0.105438	154	0.581132	0.620119	111	0.418868	0.432198	6.6	6.1	7.3	1279.2	1128.1	1488.8	3295.9	3046.6	3641.8	379	209
1	1	11	13	E2/3	EXP	MS	MA32	M1	INT	1957	1869	1679	0.898341	1.11598	620	0.369267	0.378221	1059	0.630733	0.682497	1.06	0.84	1.18	1025	1017.9	1029.1	496.5	399	553.6	190	0.101659	0.101835	78	0.410526	0.423031	112	0.589474	0.630407	6.9	7.3	6.8	1140.4	1084.7	1179.2	3478.4	3627.4	3374.6	278	108
1	1	11	14	E2/3	EXP	MS	MA33	M1	INT	2245	2193	2018	0.920201	1.16859	572	0.283449	0.287389	1446	0.716551	0.798845	0.92	0.97	0.9	1028.6	982.6	1046.8	435.6	463.2	424.7	175	0.0797994	0.0798843	50	0.285714	0.289752	125	0.714286	0.795603	5.5	4.4	6	1077.3	965.5	1121.9	2761.9	2182.4	2993.8	227	57
1	1	11	15	E2/3	EXP	MS	MA34	M1	INT	1112	1090	983	0.901835	1.124	761	0.774161	0.885388	222	0.225839	0.227804	0.96	0.95	0.99	1122.3	1112.6	1155.3	457.8	451	480.8	107	0.0981651	0.0983235	94	0.878505	1.07272	13	0.121495	0.121796	5.09	5.1	5.2	1115.4	1080.1	1370.8	2532.3	2523.4	2596.4	129	115
1	1	158	1	E1	EXP	MS	MA37	M2	MAT	3544	3479	3258	0.936476	1.21244	1154	0.354205	0.362064	2104	0.645795	0.702064	0.57	0.7	0.5	641.9	628.4	649.4	270.3	335.3	234.7	221	0.063524	0.0635668	136	0.615385	0.662874	85	0.384615	0.394791	5.8	5.6	6.1	630.9	605.8	671.1	2877.2	2777.8	3039.5	286	179
1	1	158	3	E2/3	EXP	MS	MA38	M1	INT	1938	1830	1590	0.868852	1.05288	1103	0.693711	0.766628	487	0.306289	0.311293	0.77	0.78	0.74	1008.8	1101.1	799.7	362.1	366.1	353.3	240	0.131148	0.131526	188	0.783333	0.90001	52	0.216667	0.218399	6.3	7	3.8	1008.5	1068.5	791.7	3141.9	3486.4	1896.9	348	292
1	1	54	1	E	EXP	MS	MA53	M2	MAT	1455	1438	1343	0.933936	1.20527	967	0.72003	0.803845	376	0.27997	0.283763	1	0.93	1.4	1228.9	1210.7	1275.9	493	439.2	631.6	95	0.066064	0.0661121	79	0.831579	0.981945	16	0.168421	0.169228	5.7	5.4	6.8	1423.8	1379.6	1641.8	2820	2710.8	3359.2	112	90
1	1	54	4	C1	COMP	MS	MA55	GVBD	INT	1163	1066	899	0.84334	1.00347	697	0.775306	0.887199	202	0.224694	0.226629	2.2	1.98	2.9	837.8	855.2	777.7	1024.7	933.1	1340.9	167	0.15666	0.157308	106	0.634731	0.68766	61	0.365269	0.373922	10.2	9.6	11.1	872.7	912.5	804.4	5073.1	4808.2	5533.3	264	164
1	1	54	5	C2	COMP	MS	MA56	GV	IMM	489	426	338	0.793427	0.916419	217	0.642012	0.697119	121	0.357988	0.366112	2.7	2.9	2.3	1081.1	1200.3	867.5	1270.1	1393.9	1947.9	88	0.206573	0.208071	60	0.681818	0.750245	28	0.318182	0.323811	10.4	10.6	9.9	1149	1276.6	875.6	5166.4	5280.2	4922.7	151	96
1	2	54	1	E3	EXP	MS	MA78	M1	INT	1879	1706	1441	0.844666	1.00594	598	0.41499	0.427931	843	0.58501	0.624893	1.01	1.1	0.96	1191.5	1120.2	1242.1	478.1	508.1	456.86	265	0.155334	0.155966	125	0.471698	0.491216	140	0.528302	0.556599	7.7	7.6	7.7	1224.1	1097.4	1337.3	3818.2	3805.8	3829.2	438	204
1	2	184	1	E2/3	EXP	MS	MA58	M2	MAT	1870	1865	1783	0.956032	1.27316	920	0.515984	0.542156	863	0.484016	0.505238	0.55	0.61	0.48	1109.7	1101.1	1118.9	255.9	286.4	223.4	82	0.0439678	0.043982	62	0.756098	0.85733	20	0.243902	0.246388	3.9	4	3.7	1093.6	1088.3	1109.9	1969.7	2002.7	1867.5	87	66
1	2	184	2	E2/3	EXP	MS	MA59	M2	MAT	1231	1229	1196	0.973149	1.33854	471	0.393813	0.404776	725	0.606187	0.651258	0.49	0.49	0.5	975.9	976	975.7	229	228.2	229.6	33	0.0268511	0.0268543	18	0.545455	0.576931	15	0.454545	0.471862	3.5	3.4	3.6	989.9	1007.7	968.7	1743	1694.9	1800.7	35	19
1	2	184	3	E2/3	EXP	MS	MA60	M1	INT	698	691	654	0.946454	1.24207	559	0.85474	1.02505	95	0.14526	0.145776	0.78	0.77	0.83	926.9	935.6	876.4	364.4	361.5	381.8	37	0.0535456	0.0535712	32	0.864865	1.04488	5	0.135135	0.13555	4.9	3.8	11.3	969.1	946.7	1112.04	2427.2	1924.9	5642.2	44	34
2	1	9	1	E1	EXP	MS	MA4	GV	IMM	696	684	643	0.940058	1.2228	366	0.569207	0.605541	277	0.430793	0.445371	1.1	1.05	1.2	521.1	524.3	516.7	517	496.7	543.9	41	0.0599415	0.0599775	26	0.634146	0.686904	15	0.365854	0.37455	4.7	3.8	6.3	554.7	562.9	540.3	2333.4	1889.7	3102.5	53	28
2	1	9	2	E2	EXP	MS	MA5	M1/GVBD	INT	879	864	797	0.922454	1.17439	558	0.700125	0.775573	239	0.299875	0.304561	1.07	0.99	1.4	788.3	812.3	732.3	509.7	449.5	650.3	67	0.0775463	0.0776242	49	0.731343	0.820289	18	0.268657	0.271998	4.9	5.1	4.4	850.4	873.4	787.9	2454.2	2546.4	2203.1	82	61
2	1	9	3	E2	EXP	MS	MA6	GVBD	INT	1311	1265	1110	0.87747	1.07056	638	0.574775	0.612329	472	0.425225	0.439211	1.03	0.98	1.1	935	957.3	904.9	476.6	453.8	507.3	155	0.12253	0.122838	97	0.625806	0.676165	58	0.374194	0.383527	5.6	5.6	5.6	1084.9	1084.6	1085.3	2806.5	2809.9	2800.7	201	124
2	1	9	4	E2	EXP	MS	MA7	M1	INT	1159	1117	1016	0.909579	1.14227	523	0.514764	0.540732	493	0.485236	0.506633	1.3	1.3	1.2	713.8	745.7	679.9	585.2	606.2	562.8	101	0.0904208	0.0905444	53	0.524752	0.552424	48	0.475248	0.495245	6.76	6.4	7.2	797.6	797.03	798.3	3362.2	3180	3563.3	143	74
2	1	9	7	E3	EXP	MS	MA8	M2	MAT	1960	1933	1836	0.949819	1.25266	836	0.455338	0.472751	1000	0.544662	0.575986	0.48	0.63	0.35	1307.5	1332.2	1286.8	224.5	291.9	168.1	97	0.0501811	0.0502022	75	0.773196	0.883865	22	0.226804	0.228795	5.8	5.8	5.9	1378.3	1390.4	1336.9	2890.6	2879.6	2927.9	124	96
2	1	9	9	C1	COMP	MS	MA9	?	?	2601	2536	2287	0.901814	1.12395	1419	0.620463	0.669334	868	0.379537	0.389295	0.91	0.87	0.94	1359.9	1423.5	1255.8	431.9	423.9	445.1	249	0.0981861	0.0983446	189	0.759036	0.861831	60	0.240964	0.243359	5.4	5.3	5.7	1476.9	1482.9	1458.1	2671.4	2620.5	2831.5	314	238
2	1	69	1	E1	EXP	MS	MA18	M2	MAT	686	657	587	0.893455	1.10498	245	0.417376	0.430556	342	0.582624	0.621953	1.43	1.37	1.47	1184.9	1221.5	1158.8	682.1	652.3	703.5	70	0.106545	0.106748	39	0.557143	0.590941	31	0.442857	0.458783	6.9	7.3	6.4	1389.9	1453.3	1310.3	3440.1	3640.6	3187.8	99	54
2	1	69	2	E1	EXP	MS	MA19	M2	MAT	1092	1059	947	0.89424	1.10673	483	0.510032	0.535222	464	0.489968	0.512053	1.1	1.06	1.16	760.2	735.8	785.5	522.3	498.8	546.8	112	0.10576	0.105958	57	0.508929	0.53394	55	0.491071	0.513319	5.6	5	6.3	787.5	731.7	845.4	2805.4	2494.2	3127.9	145	72
2	1	69	3	E1	EXP	MS	MA17	MI	INT	920	847	703	0.829988	0.979087	273	0.388336	0.398825	430	0.611664	0.658163	1.4	1.4	1.38	1216.3	1244.3	1198.5	656.1	657.9	654.9	144	0.170012	0.170842	60	0.416667	0.429775	84	0.583333	0.622827	7.9	8.69	7.6	1325.5	1331.5	1321.1	3973.2	4332.1	3716.9	217	96
2	1	69	11	E2/3	EXP	MS	MA20	GV	IMM	654	617	521	0.844408	1.00546	371	0.712092	0.792474	150	0.287908	0.292041	1.69	1.56	2.04	576.08	609.4	493.6	792.6	739.4	924.2	96	0.155592	0.156226	72	0.75	0.848062	24	0.25	0.25268	7.3	7.5	6.8	616.3	624.4	591.8	3627.9	3708.9	3384.7	133	99
2	1	69	12	E2/3	EXP	MS	MA21	GV	IMM	909	829	705	0.850422	1.01679	384	0.544681	0.576009	321	0.455319	0.472731	1.48	1.45	1.51	772.7	700.9	858.7	692.2	679.4	707.5	124	0.149578	0.150141	66	0.532258	0.561266	58	0.467742	0.486734	7.4	7.4	7.38	996.2	901.9	1103.5	3687.6	3699.7	3673.8	204	110
2	1	69	14	E4	EXP	MS	MA23	M2	MAT	1089	991	823	0.830474	0.979959	321	0.390036	0.400671	502	0.609964	0.656015	1.7	1.7	1.7	546.7	451.9	607.4	801.7	803.4	800.6	168	0.169526	0.170348	70	0.416667	0.429775	98	0.583333	0.622827	7.6	6.5	8.3	592.6	433.6	706.2	3760.8	3239.7	4132.9	266	102
2	1	69	15	E4	EXP	MS	MA24	M2	MAT	3722	3634	3364	0.925702	1.18289	1132	0.336504	0.343202	2232	0.663496	0.725482	0.69	0.77	0.65	721.4	744.8	709.5	325.6	362.4	306.9	270	0.0742983	0.0743668	131	0.485185	0.506575	139	0.514815	0.540792	5.3	5.3	5.3	719	712.5	725.2	2622.4	2625.6	2619.4	358	171
2	1	13	1	E1	EXP	MS	MA36	M1	INT	904	859	750	0.873108	1.06154	291	0.388	0.398461	459	0.612	0.658587	1.67	1.6	1.8	792.08	782.7	797.9	793.8	697.4	854.9	109	0.126892	0.127235	50	0.458716	0.476549	59	0.541284	0.571964	6.8	6.5	7	898.6	889.6	906.2	3365.6	3246.1	3466.8	154	70
2	1	62	1	E1	EXP	MS	MA41	M2	MAT	1352	1281	1106	0.863388	1.04195	688	0.622061	0.671373	418	0.377939	0.387569	1.3	1.27	1.3	610.2	572.9	632.9	619.7	597.3	633.3	175	0.136612	0.137041	56	0.32	0.325729	119	0.68	0.747763	6.2	5.79	6.4	657.8	629.5	671.2	3079.5	2888.7	3169.3	246	72
2	1	62	2	E1	EXP	MS	MA42	M2	MAT	1295	1222	1084	0.88707	1.09096	504	0.464945	0.483572	580	0.535055	0.564573	0.97	0.89	1.04	788.8	761.4	812.6	451.7	408.7	489.1	138	0.11293	0.113171	55	0.398551	0.409936	83	0.601449	0.645314	7.3	6.8	7.7	917.2	885.5	938.3	3654	3400.5	3822.1	211	80
2	1	62	3	E1	EXP	MS	MA43	M2	MAT	1662	1618	1435	0.886897	1.09059	674	0.469686	0.488936	761	0.530314	0.55897	0.94	0.95	0.93	659.8	652.5	666.4	448.6	449.1	448.1	183	0.113103	0.113345	89	0.486339	0.507895	94	0.513661	0.539447	5.1	5.2	5.05	646.6	624.4	667.5	2551.4	2581.9	2522.5	227	111
2	1	62	4	E1	EXP	MS	MA44	M1	INT	2104	1975	1804	0.913418	1.1516	991	0.549335	0.581568	813	0.450665	0.46751	0.87	0.85	0.89	739.8	747.3	730.7	409.9	402.6	418.8	171	0.0865823	0.0866908	88	0.51462	0.540564	83	0.48538	0.506798	5.1	4.8	5.2	758	750.6	765.9	2517.8	2429.5	2611.4	210	104
2	1	62	9	E2/3	EXP	MS	MA45	M1	INT	2160	2137	1966	0.919981	1.16803	929	0.472533	0.492163	1037	0.527467	0.555616	0.77	0.77	0.77	609.1	615.1	603.6	367.2	367.4	367.1	171	0.0800187	0.0801044	87	0.508772	0.533758	84	0.491228	0.513499	4.5	4.5	4.6	591.2	571.9	611.2	2224.9	2228.4	2221.3	194	96
2	1	62	10	E2/3	EXP	MS	MA46	M1	INT	1660	1585	1442	0.909779	1.14275	802	0.556172	0.589773	640	0.443828	0.459866	0.85	0.78	0.94	671.4	663.5	681.4	403.8	370.6	445.5	143	0.0902208	0.0903437	71	0.496503	0.519566	72	0.503497	0.527641	7.2	5.9	8.5	675.2	629.6	720.1	3602.9	2943.3	4253.6	218	96
2	1	62	11	E2/3	EXP	MS	MA47	M2	MAT	2111	2094	1971	0.941261	1.22634	844	0.428209	0.44251	1127	0.571791	0.608687	0.71	0.75	0.68	1175.8	1154.3	1191.9	334.1	353.9	319.2	123	0.0587393	0.0587731	68	0.552846	0.585775	55	0.447154	0.463582	4.7	4.6	4.8	1217.9	1197.7	1242.8	2347.9	2300.2	2407.1	140	73
2	1	62	12	E2/3	EXP	MS	MA48	M2	MAT	1502	1457	1312	0.90048	1.12087	475	0.362043	0.370458	837	0.637957	0.691843	0.95	0.98	0.93	622.6	596.9	637.2	443.5	455.2	436.8	145	0.0995196	0.0996846	73	0.503448	0.527585	72	0.496552	0.519622	5.6	4.8	6.5	633.6	574.8	693.3	2814.4	2402.8	3231.7	190	87
2	1	62	17	E4	EXP	MS	MA49	M1	INT	1357	1265	1141	0.901976	1.12432	457	0.400526	0.412091	684	0.599474	0.642844	1.1	1.1	1.1	803.8	728.8	853.9	511.6	487.6	527.9	124	0.0980237	0.0981814	49	0.395161	0.406243	98	0.790323	0.911335	7.4	8.8	6.6	841.9	760.9	882.4	3685.3	4409.8	3323	216	84
2	1	126	1	E1	EXP	MS	MA51	GVBD	INT	3149	3058	2702	0.883584	1.08346	782	0.289415	0.293616	1920	0.710585	0.790329	1.1	1.2	1	919.5	900.6	927.1	503.4	575.1	474.2	356	0.116416	0.116681	118	0.331461	0.337851	238	0.668539	0.732243	5.8	6.4	5.5	956.04	888.8	989.4	2882	3205.6	2721.6	447	156
2	1	126	3	E4	EXP	MS	MA50	M1	INT	3313	2868	2322	0.809623	0.94351	1200	0.516796	0.543104	1122	0.483204	0.504311	1.3	1.2	1.4	2113.2	2560.5	1634.7	610.5	570.5	653.2	546	0.190377	0.191546	292	0.534799	0.564269	254	0.465201	0.483862	9.6	10.5	8.5	2121.1	2471.2	1718.7	4761	5218.1	4236.5	991	567
2	2	126	1	E1	EXP	MS	MA80	M2	MAT	3617	3090	2825	0.914239	1.15363	830	0.293805	0.298205	1995	0.706195	0.784109	0.69	0.94	0.58	1817.7	1754.2	1844.1	330.7	445.9	282.8	265	0.0857605	0.085866	115	0.433962	0.448886	150	0.566038	0.601692	5.7	6.9	4.8	1809.7	1785.9	1827.9	2835.4	3436	2374.9	342	163
2	2	126	2	E1	EXP	MS	MA81	M1	INT	2718	2675	2473	0.924486	1.17969	867	0.350586	0.358197	1606	0.649414	0.706813	0.64	0.74	0.59	1546.9	1522.5	1560.1	305.8	351.5	281.2	202	0.075514	0.075586	102	0.50495	0.529325	100	0.49505	0.517892	5.5	5.4	5.7	1591.6	1605.2	1577.7	2752.6	2684.9	2821.7	245	127
2	2	9	1	E1	EXP	MS	MA62	M2	MAT	2843	2732	2425	0.887628	1.09217	899	0.370722	0.379786	1526	0.629278	0.680624	0.86	1.02	0.76	1416.3	1444.1	1399.8	407.4	483.2	362.7	307	0.112372	0.11261	157	0.511401	0.536814	150	0.488599	0.510484	5.8	6.7	4.9	1379.5	1396.9	1361.2	2902.4	3337.5	2446.9	418	236
2	2	9	2	E1	EXP	MS	MA63	M2	MAT	2246	2127	1811	0.851434	1.01871	704	0.388736	0.399259	1107	0.611264	0.657657	1.1	1.2	1	1306.9	1369.6	1267	518.6	576.2	482	316	0.148566	0.149118	172	0.544304	0.575559	144	0.455696	0.473154	6.05	6.8	5.1	1286.1	1323.2	1241.9	3015.7	3393.2	2564.9	435	252
2	2	9	3	E2/3	EXP	MS	MA64	M2	MAT	2800	2734	2437	0.891368	1.10035	972	0.398851	0.410264	1465	0.601149	0.644938	0.93	1	0.86	1138.3	1171.8	1116.1	444.2	491.2	413	297	0.108632	0.108847	156	0.525253	0.553012	141	0.474747	0.494677	5.3	5.7	4.8	1144.4	1170.7	1115.3	2631.4	2854.2	2384.9	363	198
2	2	9	4	E2/3	EXP	MS	MA65	M2	MAT	2697	2602	2265	0.870484	1.05619	1133	0.500221	0.523854	1132	0.499779	0.523344	0.86	0.93	0.78	1416.3	1459.6	1372.9	409.1	446.8	371.4	337	0.129516	0.129881	201	0.596439	0.639057	136	0.403561	0.415405	5.6	6	5.1	1411.2	1442.2	1365.5	2812.9	3008.7	2523.5	432	266
2	2	9	5	E2/3	EXP	MS	MA66	M2	MAT	1714	1687	1518	0.899822	1.11936	610	0.401845	0.41353	908	0.598155	0.641197	0.83	0.94	0.75	1117.03	1099.6	1128.7	391.8	444.6	356.3	169	0.100178	0.100346	86	0.508876	0.533878	83	0.491124	0.51338	4.5	4.5	4.5	1104.9	1091.04	1119.4	2259.4	2253.5	2265.5	196	101
2	2	69	2	E1	EXP	MS	MA84	M2	MAT	1751	1648	1454	0.882282	1.08069	632	0.434663	0.449664	822	0.565337	0.600842	1.1	1.3	0.87	1382.2	1421.8	1351.8	508.4	639.8	407.3	194	0.117718	0.117992	117	0.603093	0.647373	77	0.396907	0.408145	8.3	9.3	6.7	1481.2	1463.2	1508.4	4113.6	4628.8	3330.6	297	195
2	2	69	4	E1	EXP	MS	MA86	M1	INT	2419	2334	2037	0.872751	1.06081	1029	0.505155	0.529561	1008	0.494845	0.517657	0.82	0.99	0.64	1344.7	1381.9	1306.7	391.6	473.5	308.1	297	0.127249	0.127595	189	0.636364	0.689775	108	0.363636	0.372169	6.1	6.6	5.1	1360.7	1369.7	1345	3018.11	3282.9	2554.6	382	254
2	2	69	10	E2/3	EXP	MS	MA88	GVBD	INT	1016	1014	1004	0.990138	1.43024	458	0.456175	0.473692	546	0.543825	0.574988	0.44	0.74	0.37	1620.3	1642.4	1601.8	209.5	243.5	181	10	0.00986193	0.00986209	9	0.9	1.11977	1	0.1	0.100167	4.3	4.5	3.3	2130.1	2144.3	2002.7	2164.2	2220.6	1657	12	11
2	2	69	16	E4	EXP	MS	MA91	GVBD	INT	2449	2189	1837	0.839196	0.995803	800	0.435493	0.450585	1037	0.564507	0.599836	1.6	1.8	1.6	1973.4	2406.9	1638.9	774.3	822.1	737.5	352	0.160804	0.161505	184	0.522727	0.550047	168	0.477273	0.497549	10.6	11.8	9.2	2108.8	2366.7	1826.4	5284.3	5912.9	4595.8	612	360
2	2	69	17	E4	EXP	MS	MA92	GVBD/M1	INT	3549	3163	2734	0.864369	1.04389	1033	0.377835	0.387456	1701	0.622165	0.671505	1.2	1.3	1.14	1629	1980.6	1415.5	556.5	585.9	538.6	429	0.135631	0.13605	222	0.517483	0.543906	207	0.482517	0.503527	10.9	11.8	9.8	1879.4	2080.6	1663.5	5417.7	5890.6	4910.7	815	451
2	2	62	5	C2/3	COMP	MS	MA75	GVBD/M1	INT	1929	1764	1505	0.853175	1.02204	546	0.362791	0.371261	959	0.637209	0.690872	1.56	1.4	1.68	684.8	645.8	706.9	737.8	628.6	799.9	259	0.146825	0.147358	127	0.490347	0.512488	132	0.509653	0.534781	8.4	9.1	7.6	691.4	602.8	776.6	4172.4	4553.5	3805.6	424	219
2	2	62	6	C2/3	COMP	MS	MA76	GVBD/M1	INT	1279	1457	1279	0.877831	1.07132	555	0.433933	0.448853	455	0.355747	0.363713	1.1	1.1	1.1	988	913.9	1078.4	521.1	519.1	523.5	178	0.122169	0.122475	97	0.544944	0.576322	81	0.455056	0.472435	6.8	7.2	6.2	1039.2	971.9	1119.8	3368.2	3599.3	3091.5	269	146
2	2	62	12	E2/3	EXP	MS	MA69	GV	IMM	2832	2618	2269	0.866692	1.04853	888	0.391362	0.402111	1381	0.608638	0.654343	0.89	0.89	0.9	1458.8	1494.8	1435.7	422	417.1	425.2	349	0.133308	0.133706	176	0.504298	0.528569	173	0.495702	0.518643	7.9	8.6	7.3	1543.1	1522.4	1564.1	3973.9	4307.8	3643.4	563	299
2	2	62	13	E2/3	EXP	MS	MA70	GV	IMM	1954	1770	1511	0.853672	1.023	707	0.467902	0.486915	804	0.532098	0.561076	0.95	0.82	1.1	1230.2	1114.9	1331.6	437.5	374.7	492.8	259	0.146328	0.146855	111	0.428571	0.442911	148	0.571429	0.608246	8.3	8.4	8.2	1329.7	1167.2	1451.6	4112.15	4168.5	4069.9	443	179
2	2	62	14	E2/3	EXP	MS	MA71	?	?	2134	1985	1726	0.869521	1.05423	575	0.33314	0.339632	1151	0.66686	0.729987	0.79	0.98	0.69	1173.8	1133.4	1193.9	368.2	458.3	325.2	259	0.130479	0.130852	107	0.413127	0.425886	152	0.586873	0.627191	7.4	7.8	7.1	1173.1	1087.2	1233.6	3687.9	3903.2	3536.3	408	180
2	2	62	15	E2/3	EXP	MS	MA72	M1?	?	1111	1028	861	0.837549	0.992781	491	0.570267	0.606831	370	0.429733	0.444197	1.3	1.1	1.5	515.4	524.5	503.4	579.1	507.9	673.7	167	0.162451	0.163175	81	0.48503	0.506397	86	0.51497	0.540973	7.7	7.9	7.5	621.1	616.1	625.9	3845.5	3943.3	3753.3	250	122
2	2	62	27	E4	EXP	MS	MA73	M2	MAT	987	887	740	0.834273	0.986813	346	0.467568	0.486537	394	0.532432	0.561472	1.3	1.4	1.3	586.3	526.6	638.6	618.6	654.1	587.4	147	0.165727	0.166495	47	0.319728	0.325442	100	0.680272	0.748134	8.3	8.5	8.149	666.5	609.4	693.4	4116.8	4246.1	4056.1	247	81
2	2	62	28	E4	EXP	MS	MA74	GVBD/M1	INT	2484	2295	2000	0.87146	1.05817	931	0.4655	0.484199	1069	0.5345	0.563916	0.79	0.84	0.74	1170.4	1175.1	1166.3	372.9	400.1	349.2	295	0.12854	0.128897	163	0.552542	0.585411	132	0.447458	0.46392	7.6	8.1	6.9	1172.9	1136.4	1218.04	3785.3	4051.7	3456.2	484	276
[truncated: 1 more columns]
